# Supplementary material for: The Taxonomically Richest Liverwort Hemiboreal Flora in Eurasia Is in the South Kurils
Source: Plants (Basel). 2022 Aug 25;11(17):2200. doi: 10.3390/plants11172200 (PMC9460601; doi:10.3390/plants11172200)
Supplement: Supplementary file 1 [file plants-11-02200-s001.zip › Table S1.xlsx]

## Sheet: Table S1
Table S1
Diagram numbers	Locality name	Latitude	Longitude	Elevation above sea level, m	BIO1	BIO2	BIO3	BIO4	BIO5	BIO6	BIO7	BIO8	BIO9	BIO10	BIO11	BIO12	BIO13	BIO14	BIO15	BIO16	BIO17	BIO18	BIO19
	Iturup Island
1	Medvezhiya Bay Middle Part	45.445819999999998	148.824240000000003	10	3.77500	5.33333	21.68022	682.18067	16.50000	-8.10000	24.60000	7.91667	-4.55000	12.45000	-4.55000	1187.00000	170.00000	57.00000	36.86069	454.00000	190.00000	369.00000	190.00000
2	Kamui Mt. Peak	45.513060000000003	148.804769999999991	1245	-0.92083	4.77500	19.25403	719.31300	11.20000	-13.60000	24.80000	7.08333	-10.03333	8.01667	-10.03333	1403.00000	195.00000	66.00000	34.42821	519.00000	225.00000	434.00000	225.00000
3	Kamui Mt. Middle	45.487436000000002	148.819070000000011	517	1.85417	5.52500	21.66667	715.41614	14.80000	-10.70000	25.50000	6.15000	-6.98333	10.90000	-6.98333	1314.00000	182.00000	62.00000	34.99541	490.00000	212.00000	398.00000	212.00000
4	Vetrovoi Isthmus	45.263190000000002	148.299532999999997	15	3.97500	5.71667	22.68518	697.47434	16.70000	-8.50000	25.20000	8.18333	-4.68333	12.66667	-4.68333	1176.00000	164.00000	54.00000	35.28394	438.00000	187.00000	364.00000	187.00000
5	Goryachaya River Hot Springs	45.083347000000003	147.988775000000004	304	3.00417	5.87500	22.33840	732.11232	16.00000	-10.30000	26.30000	7.30000	-6.10000	12.10000	-6.10000	1226.00000	173.00000	56.00000	35.85318	459.00000	198.00000	382.00000	198.00000
6	Baranskoro Vlc. Peak	45.099724999999999	148.013036999999997	1069	0.89583	5.07500	20.21912	719.11707	13.00000	-12.10000	25.10000	8.83333	-8.20000	9.80000	-8.20000	1322.00000	182.00000	60.00000	35.17530	493.00000	210.00000	418.00000	210.00000
7	Atsonopuri Vlc. Isthmus	44.782218000000000	147.187379999999990	21	4.38333	5.18333	20.40682	724.62007	17.50000	-7.90000	25.40000	12.45000	-4.56667	13.41667	-4.56667	1069.00000	155.00000	47.00000	36.64179	406.00000	169.00000	349.00000	169.00000
8	Stokap Vlc. Crater	44.836540999999997	147.342046000000011	1538	-2.17500	4.51667	17.04403	790.13088	10.40000	-16.10000	26.50000	6.45000	-12.33333	7.43333	-12.33333	1369.00000	183.00000	60.00000	33.35350	502.00000	215.00000	449.00000	215.00000
	Kunashir Island
9	Gornaya River lower course	44.445123000000002	146.257059999999996	24	4.87500	4.81667	18.24495	781.90182	18.30000	-8.10000	26.40000	13.20000	-4.73333	14.56667	-4.73333	1001.00000	149.00000	43.00000	35.34168	375.00000	163.00000	341.00000	163.00000
10	Tyatya Vlc. Atrio	44.347937000000002	146.248446000000001	1459	-0.87083	5.10833	18.17912	843.33067	12.30000	-15.80000	28.10000	7.91667	-10.78333	9.38333	-11.65000	1334.00000	179.00000	57.00000	32.50856	483.00000	206.00000	444.00000	215.00000
11	Dalny Sream Lower Course	44.414003000000001	146.069137000000012	112	3.97917	5.64167	19.93522	808.47347	18.50000	-9.80000	28.30000	12.71667	-5.96667	13.95000	-5.96667	1046.00000	155.00000	45.00000	34.92149	391.00000	171.00000	355.00000	171.00000
12	Kislaya River middle course	44.005862999999998	145.767639000000003	62	5.05000	5.01667	18.44363	796.45521	19.00000	-8.20000	27.20000	13.86667	-4.78333	14.83333	-4.78333	1029.00000	156.00000	43.00000	36.36692	388.00000	165.00000	358.00000	165.00000
13	Swampy area near Yuzhno-Kurilsk Settl.	44.041795999999998	145.839520999999991	5	5.15417	5.54167	20.15151	774.68310	19.20000	-8.30000	27.50000	13.78333	-4.36667	14.81667	-4.36667	1038.00000	155.00000	42.00000	35.30771	386.00000	165.00000	357.00000	165.00000
14	Veslo Peninsula foot	43.734541999999998	145.555652000000009	0	5.62083	5.09167	18.58272	778.49055	19.60000	-7.80000	27.40000	14.35000	-3.66667	15.31667	-4.05000	1033.00000	157.00000	42.00000	36.55493	389.00000	162.00000	363.00000	165.00000
	Shikotan Island
15	Delfin Bay mire	43.753098000000001	146.662534999999991	16	5.31250	5.80833	21.59232	741.23400	18.80000	-8.10000	26.90000	13.43333	-3.88333	14.48333	-3.88333	1127.00000	163.00000	46.00000	34.65093	414.00000	175.00000	371.00000	175.00000
16	Tserkovnaya Bay area	43.737696000000000	146.683653999999990	43	5.17917	5.17500	19.82759	728.92343	18.50000	-7.60000	26.10000	13.41667	-3.81667	14.31667	-3.81667	1124.00000	164.00000	45.00000	35.72670	416.00000	170.00000	374.00000	170.00000
17	Tomari Peak	43.767878000000003	146.732655999999992	333	4.82917	5.77500	21.62921	741.98891	17.90000	-8.80000	26.70000	12.80000	-4.51667	13.85000	-4.51667	1168.00000	167.00000	48.00000	34.36444	427.00000	180.00000	383.00000	180.00000
18	Notoro Peak	43.775950000000002	146.691507000000001	328	4.91250	5.94167	21.92497	751.44747	18.20000	-8.90000	27.10000	12.91667	-4.55000	14.01667	-4.55000	1158.00000	167.00000	47.00000	34.77430	426.00000	179.00000	382.00000	179.00000
19	Shikotan Mt. cliffs near the peak	43.872039000000001	146.857121000000006	338	4.30000	5.10000	19.61538	730.99559	17.20000	-8.80000	26.00000	12.45000	-4.81667	13.35000	-4.81667	1152.00000	166.00000	47.00000	35.50345	427.00000	174.00000	384.00000	174.00000
20	Krab Bay Area	43.832200000000000	146.898799999999994	8	4.91250	4.97500	19.35798	724.55669	18.00000	-7.70000	25.70000	13.11667	-4.03333	13.98333	-4.03333	1138.00000	166.00000	47.00000	35.18643	420.00000	176.00000	375.00000	176.00000
BIO1 = Annual Mean Temperature
BIO2 = Mean Diurnal Range (Mean of monthly (max temp - min temp))
BIO3 = Isothermality (BIO2/BIO7) (×100)
BIO4 = Temperature Seasonality (standard deviation ×100)
BIO5 = Max Temperature of Warmest Month
BIO6 = Min Temperature of Coldest Month
BIO7 = Temperature Annual Range (BIO5-BIO6)
BIO8 = Mean Temperature of Wettest Quarter
BIO9 = Mean Temperature of Driest Quarter
BIO10 = Mean Temperature of Warmest Quarter
BIO11 = Mean Temperature of Coldest Quarter
BIO12 = Annual Precipitation
BIO13 = Precipitation of Wettest Month
BIO14 = Precipitation of Driest Month
BIO15 = Precipitation Seasonality (Coefficient of Variation)
BIO16 = Precipitation of Wettest Quarter
BIO17 = Precipitation of Driest Quarter
BIO18 = Precipitation of Warmest Quarter
BIO19 = Precipitation of Coldest Quarter
